# Supplementary material for: 9,10-Dibromo­phenanthrene
Source: Acta Crystallogr Sect E Struct Rep Online. 2012 Oct 20;68(Pt 11):o3174. doi: 10.1107/S1600536812042353 (PMC3515267; doi:10.1107/S1600536812042353)
Supplement: Supplementary file 2 [file e-68-o3174-Isup2.hkl]

#
# h,k,l, Fc-squared, Fo-squared, sigma(Fo-squared) and status flag
#
data_I
_shelx_title ' 910dbph in C 2/c'
_shelx_refln_list_code          4
_shelx_F_calc_maximum      417.84
_exptl_crystal_F_000       648.00
_reflns_d_resolution_high  0.7704
 
loop_
 _symmetry_equiv_pos_as_xyz
 'x, y, z'
 '-x, y, -z+1/2'
 'x+1/2, y+1/2, z'
 '-x+1/2, y+1/2, -z+1/2'
 '-x, -y, -z'
 'x, -y, z-1/2'
 '-x+1/2, -y+1/2, -z'
 'x+1/2, -y+1/2, z-1/2'
 
_cell_length_a    18.2630
_cell_length_b     9.0963
_cell_length_c     7.3025
_cell_angle_alpha  90.000
_cell_angle_beta  114.499
_cell_angle_gamma  90.000
 
_shelx_F_squared_multiplier     1.000
 
loop_
 _refln_index_h
 _refln_index_k
 _refln_index_l
 _refln_F_squared_calc
 _refln_F_squared_meas
 _refln_F_squared_sigma
 _refln_observed_status
   4   0   0    34157.18    28189.03    380.10 o
   6   0   0    30805.07    27351.45    310.42 o
   8   0   0     5906.34     6940.19     58.80 o
  10   0   0    10274.34     9798.55     87.52 o
  12   0   0     6817.64     7074.52     79.04 o
  14   0   0     1172.14     1286.39     23.83 o
  16   0   0     6660.75     6908.01    100.92 o
  18   0   0      604.99      558.54     25.52 o
   3   1   0      162.39      166.21      4.17 o
   5   1   0    32743.04    29583.59    315.40 o
   7   1   0     2135.39     2056.09     16.31 o
   9   1   0     7297.84     7914.99     60.15 o
  11   1   0     5979.63     6134.06     61.17 o
  13   1   0      255.47      275.62      8.85 o
  15   1   0      862.71     1034.87     14.74 o
  17   1   0      201.90      325.72     13.13 o
  19   1   0        1.77       12.65      7.72 o
  21   1   0      274.33       12.42      7.18 o
   0   2   0     2116.47     2222.39     26.90 o
   2   2   0      157.10      192.84      8.51 o
   4   2   0       95.64       85.92      5.95 o
   6   2   0     1178.68     1221.75     13.94 o
   8   2   0      117.09      181.34      6.02 o
  10   2   0      736.62      729.75     12.24 o
  12   2   0       77.49      127.29      9.68 o
  14   2   0       32.92       29.50      7.88 o
  16   2   0       41.87       55.51      6.78 o
  18   2   0       63.79       57.95      8.28 o
  20   2   0       26.67        3.60      4.18 o
   1   3   0     3260.88     3485.93     41.01 o
   3   3   0      296.05      343.13     10.91 o
   5   3   0     5805.47     5848.77     53.19 o
   7   3   0     1689.01     1710.71     19.88 o
   9   3   0     3138.70     3032.26     29.72 o
  11   3   0     1608.66     1702.97     25.13 o
  13   3   0      101.11      102.38     13.92 o
  15   3   0      285.60      315.54     11.65 o
  17   3   0      172.31      168.29     15.70 o
  19   3   0       96.31       75.09     15.25 o
   0   4   0    28656.55    28064.10    444.34 o
   2   4   0     3074.58     3222.89     42.92 o
   4   4   0    16777.42    16843.05    172.37 o
   6   4   0    17189.17    17027.43    191.43 o
   8   4   0       24.31       12.81      7.71 o
  10   4   0     9764.83     9757.92     90.95 o
  12   4   0     4219.08     4461.63     47.24 o
  14   4   0      539.87      607.06     17.63 o
  16   4   0     1769.92     1963.59     35.91 o
  18   4   0      101.17       62.90     25.40 o
  20   4   0      212.56      169.81     24.54 o
   1   5   0    21422.43    21308.98    241.95 o
   3   5   0      348.17      393.32     23.49 o
   5   5   0    17727.32    17839.45    205.60 o
   7   5   0     4826.01     4742.76     68.21 o
   9   5   0     1878.02     2007.82     29.89 o
  11   5   0     5655.56     5907.92     63.87 o
  13   5   0      335.57      353.74     13.39 o
  15   5   0     1942.31     2123.91     32.66 o
  17   5   0     1116.07     1307.64     40.12 o
  19   5   0        4.99        4.27      7.64 o
   0   6   0     9617.61     9634.47    166.20 o
   2   6   0     1384.38     1417.41     32.82 o
   4   6   0     1446.90     1360.78     36.59 o
   6   6   0     3601.49     3633.82     54.14 o
   8   6   0      533.25      520.36     21.44 o
  10   6   0      931.35      982.23     22.29 o
  12   6   0      954.78     1076.96     27.48 o
  14   6   0        3.09        1.95      9.24 o
  16   6   0      533.84      698.15     76.43 o
  18   6   0      342.94      288.72     41.89 o
   1   7   0     3751.61     3871.10     73.59 o
   3   7   0      188.29      201.11     17.33 o
   5   7   0      332.98      359.14     23.98 o
   7   7   0       59.81       45.30     13.96 o
   9   7   0       10.76        7.44     11.17 o
  11   7   0       42.94       35.82     13.00 o
  13   7   0      143.19      119.33     16.17 o
  15   7   0      545.90      644.84     60.07 o
  17   7   0      144.29      103.90     19.29 o
   0   8   0      760.28      865.32     70.28 o
   2   8   0      327.33      342.46     30.30 o
   4   8   0     2445.91     2401.95     54.53 o
   6   8   0     3306.96     3344.99     70.99 o
   8   8   0      859.24      685.23     37.25 o
  10   8   0     2968.51     2860.88     54.12 o
  12   8   0      213.55      261.37     41.17 o
  14   8   0      274.89      241.47     28.93 o
   1   9   0     6676.75     6677.82    128.11 o
   3   9   0      598.89      516.66     40.37 o
   5   9   0     5286.51     5291.47    123.28 o
   7   9   0     2081.74     2196.58     52.22 o
   9   9   0      814.12      808.73     40.85 o
  11   9   0     2909.29     2945.13     68.04 o
  13   9   0       71.33       64.75     20.73 o
   0  10   0     3797.79     3714.60    164.63 o
   2  10   0      837.96      821.73     45.24 o
   4  10   0     1422.37     1388.73     63.74 o
   6  10   0     2383.64     2353.69     62.97 o
   8  10   0       98.08      122.25     25.38 o
  10  10   0      653.23      705.44     31.40 o
   1  11   0       53.63       50.44     29.73 o
   3  11   0      124.00      125.15     30.98 o
   5  11   0        1.41      -12.54     21.44 o
   7  11   0      182.31      176.76     44.53 o
 -21   1   1      312.86        1.02      3.10 o
 -19   1   1        1.08        1.66      8.09 o
 -17   1   1     1000.33     1112.76     22.29 o
 -15   1   1     1850.91     2005.77     25.35 o
 -13   1   1      100.73      150.27      8.79 o
 -11   1   1     4677.28     4808.63     52.47 o
  -9   1   1     2435.68     2354.12     32.08 o
  -7   1   1     5503.54     5547.82     39.43 o
  -5   1   1    15725.74    14319.04    183.27 o
  -3   1   1     1744.27     1744.55     14.69 o
  -1   1   1    15424.73    15000.26    145.91 o
   1   1   1    12125.84    11663.91    105.72 o
   3   1   1      246.46      216.09      5.37 o
   5   1   1    12910.34    12660.66    126.12 o
   7   1   1      719.89      806.58     13.25 o
   9   1   1     2703.51     2644.35     34.18 o
  11   1   1     1631.76     1759.06     16.70 o
  13   1   1       84.10       65.06      5.97 o
  15   1   1      961.67     1099.96     17.40 o
  17   1   1      192.71      179.37     16.68 o
  19   1   1        8.99      393.62    110.32 o
 -22   2   1      441.69        4.01      3.81 o
 -20   2   1      594.40        1.19     11.11 o
 -18   2   1      759.87      931.00     24.80 o
 -16   2   1     3540.08     3872.06     42.85 o
 -14   2   1      490.47      544.31     16.60 o
 -12   2   1     6277.84     6298.46     68.42 o
 -10   2   1    14815.14    14601.24    123.36 o
  -8   2   1     1293.49     1252.31     13.54 o
  -6   2   1    33622.77    31395.33    345.12 o
  -4   2   1    12996.77    12719.68    112.90 o
  -2   2   1    12220.99    11976.42    100.98 o
   0   2   1    56716.50    51925.68   1255.89 o
   2   2   1     1189.76     1264.00     22.71 o
   4   2   1    17542.34    17475.42    150.86 o
   6   2   1    17343.16    17305.67    157.22 o
   8   2   1      337.52      406.17      7.53 o
  10   2   1     9334.52     9777.92    165.26 o
  12   2   1      985.35      992.92     19.78 o
  14   2   1      740.46      869.02     16.35 o
  16   2   1     1446.37     1628.47     20.14 o
  18   2   1       30.92       28.96      9.53 o
  20   2   1      345.20        5.22      4.72 o
 -21   3   1       98.17        9.66     13.01 o
 -19   3   1       24.17       34.95     11.14 o
 -17   3   1     1953.51     2185.34     38.62 o
 -15   3   1     1683.68     1850.59     27.19 o
 -13   3   1     7868.83     8237.08     80.00 o
 -11   3   1    15983.54    15565.47    163.33 o
  -9   3   1     1070.52     1070.39     18.52 o
  -7   3   1     9331.07     9360.25     86.85 o
  -5   3   1    44134.10    42830.48    581.47 o
  -3   3   1     1913.83     2095.14     25.16 o
  -1   3   1    32005.73    30391.05    332.37 o
   1   3   1    17597.80    17742.85    178.68 o
   3   3   1    11917.29    12635.96    120.23 o
   5   3   1    27381.99    27191.16    274.99 o
   7   3   1     1986.13     2115.97     30.44 o
   9   3   1     2446.03     2505.20     32.89 o
  11   3   1    11200.07    11944.98    158.93 o
  13   3   1     1660.49     1808.70     32.95 o
  15   3   1     1588.55     1766.29     41.57 o
  17   3   1      359.68      363.02     57.23 o
  19   3   1        4.46       15.25     37.35 o
 -20   4   1      126.03      154.78     18.63 o
 -18   4   1      412.30      450.50     26.43 o
 -16   4   1       26.19       53.40      8.87 o
 -14   4   1      440.48      506.65     16.73 o
 -12   4   1      747.31      710.10     16.35 o
 -10   4   1      904.81      968.34     19.50 o
  -8   4   1      792.63      865.76     22.31 o
  -6   4   1     1502.95     1310.14     26.69 o
  -4   4   1     1775.51     2296.77     28.69 o
  -2   4   1     1691.59     1722.54     29.72 o
   0   4   1     2432.17     2423.72     29.54 o
   2   4   1     1698.15     1873.07     24.18 o
   4   4   1      664.23      982.59     19.79 o
   6   4   1     2158.77     2177.24     26.73 o
   8   4   1        3.17        4.47      6.08 o
  10   4   1      175.19      220.21     11.48 o
  12   4   1     1344.53     1375.84     22.41 o
  14   4   1       48.60       65.95     13.35 o
  16   4   1       47.34       82.68     12.99 o
  18   4   1       79.42        3.16      7.79 o
 -19   5   1      141.65      127.69     16.02 o
 -17   5   1      111.72      131.83     14.64 o
 -15   5   1      195.02      194.51     17.45 o
 -13   5   1      973.37     1011.16     30.22 o
 -11   5   1      440.27      468.07     20.50 o
  -9   5   1     1195.29     1263.36     24.13 o
  -7   5   1     1042.96     1063.65     25.59 o
  -5   5   1      567.37      556.78     26.57 o
  -3   5   1        1.16        8.49      7.98 o
  -1   5   1     2085.04     2074.82     31.10 o
   1   5   1      829.69      867.24     31.00 o
   3   5   1       56.27       50.65     11.21 o
   5   5   1      771.52      770.80     24.91 o
   7   5   1      153.38      163.07     11.63 o
   9   5   1     1340.37     1391.84     29.68 o
  11   5   1       25.53       32.62      8.41 o
  13   5   1      614.79      671.34     18.77 o
  15   5   1       34.70       15.57      9.74 o
  17   5   1       29.12        1.67     16.44 o
 -18   6   1       84.25       53.71     19.98 o
 -16   6   1     1786.65     1910.48     34.29 o
 -14   6   1      691.77      647.12     25.49 o
 -12   6   1     2395.48     2591.74     43.07 o
 -10   6   1     4731.28     4708.36     55.64 o
  -8   6   1        8.31       16.69     11.37 o
  -6   6   1    10546.56    10482.98    150.00 o
  -4   6   1     3901.93     3879.10     73.93 o
  -2   6   1     4850.38     4984.67     84.89 o
   0   6   1    10501.17    10744.96    156.42 o
   2   6   1     1160.61     1316.81     28.93 o
   4   6   1     7114.24     7102.18     95.62 o
   6   6   1     4604.82     4657.59     66.76 o
   8   6   1      495.82      474.60     27.48 o
  10   6   1     3099.72     3174.08     45.94 o
  12   6   1      405.35      455.61     20.38 o
  14   6   1      901.18      945.08     25.05 o
  16   6   1      434.95      451.59     63.89 o
 -17   7   1     1820.55     2021.26     44.46 o
 -15   7   1     1198.91     1286.69     43.56 o
 -13   7   1     1063.84     1169.65     30.78 o
 -11   7   1     6454.26     6620.28     94.80 o
  -9   7   1      663.80      641.40     25.59 o
  -7   7   1     6166.69     6097.97     90.79 o
  -5   7   1    11102.49    10858.08    126.03 o
  -3   7   1       94.68       99.57     17.75 o
  -1   7   1    16976.79    16586.61    212.19 o
   1   7   1     9316.77     9493.56    139.61 o
   3   7   1     2016.70     2072.50     40.78 o
   5   7   1     9134.14     9165.65    119.10 o
   7   7   1     1935.68     2039.48     40.50 o
   9   7   1     1642.10     1672.87     43.77 o
  11   7   1     3277.00     3491.28     51.05 o
  13   7   1       78.52       73.95     14.83 o
  15   7   1     1028.32     1132.64     29.83 o
 -16   8   1      223.92      203.05     37.48 o
 -14   8   1      122.48      135.56     20.52 o
 -12   8   1     1868.50     1997.89     59.69 o
 -10   8   1     1291.15     1296.93     58.19 o
  -8   8   1      229.58      235.50     21.26 o
  -6   8   1     3738.10     3771.33     94.42 o
  -4   8   1     1202.24     1149.55     40.62 o
  -2   8   1      734.05      740.87     33.32 o
   0   8   1     2039.99     2075.47     58.81 o
   2   8   1      158.09      154.44     21.40 o
   4   8   1     1985.60     2029.36     66.27 o
   6   8   1     2091.98     2268.24     58.20 o
   8   8   1        3.19       -2.19     11.07 o
  10   8   1     1133.81     1216.77     32.92 o
  12   8   1      766.46      874.17     25.79 o
  14   8   1        6.15       -5.91      5.91 o
 -13   9   1      149.25      173.48     23.01 o
 -11   9   1       13.10       29.39     18.83 o
  -9   9   1      221.41      172.42     51.11 o
  -7   9   1      116.39      109.00     21.66 o
  -5   9   1       23.76       23.36     21.87 o
  -3   9   1       98.42       89.32     22.50 o
  -1   9   1       11.29       10.04     16.27 o
   1   9   1       34.77       38.07     18.84 o
   3   9   1      125.56      128.28     23.09 o
   5   9   1        0.10        6.88     18.21 o
   7   9   1      165.47      169.16     27.02 o
   9   9   1      120.03      112.43     18.57 o
  11   9   1        1.78       26.17     16.23 o
 -12  10   1      597.71      642.99     43.90 o
 -10  10   1     1214.66     1138.77     55.97 o
  -8  10   1       29.29       19.24     23.14 o
  -6  10   1     1744.95     1791.89     54.92 o
  -4  10   1     1337.63     1340.98     55.52 o
  -2  10   1      297.19      313.81     30.55 o
   0  10   1     1474.58     1428.87     56.10 o
   2  10   1        0.88       15.81     18.85 o
   4  10   1     1795.60     1766.19     64.53 o
   6  10   1      663.71      671.43     38.67 o
   8  10   1      260.36      227.75     30.11 o
  10  10   1      817.52      758.05     89.47 o
  -7  11   1     1020.85     1089.55     78.97 o
  -5  11   1     1475.44     1276.29     61.50 o
  -3  11   1       75.58       87.90     29.18 o
  -1  11   1     2507.78     2497.31     72.38 o
   1  11   1     1657.76     1636.87     57.98 o
   3  11   1       45.70       34.49     23.66 o
   5  11   1     1455.03     1346.00     53.77 o
 -22   0   2      663.13        0.98      5.13 o
 -20   0   2      519.73      583.76     23.38 o
 -18   0   2     3557.69     3646.97     55.33 o
 -16   0   2     9335.88     9196.92    112.01 o
 -14   0   2       25.81       34.95      9.01 o
 -12   0   2    15875.88    16238.98    284.75 o
 -10   0   2     5016.34     4485.08     59.73 o
  -8   0   2    15552.79    16656.67    583.15 o
  -6   0   2    31132.37    28412.28    607.41 o
  -4   0   2    19367.21    17756.43    863.27 o
  -2   0   2    71044.12    60384.35    756.98 o
   0   0   2   174590.11   126463.98   2585.72 o
   4   0   2    16846.33    16375.15    315.19 o
   6   0   2    12681.19    13071.89    306.31 o
   8   0   2      281.05      437.65     23.62 o
  10   0   2     5869.75     6088.96    106.80 o
  12   0   2      968.44     1066.68     49.56 o
  14   0   2     1410.94     1738.58    114.10 o
  16   0   2     2368.47     2592.77    155.99 o
  18   0   2        3.95       10.01     26.69 o
 -21   1   2      356.90       -2.70      2.70 o
 -19   1   2       52.29       70.50      8.77 o
 -17   1   2      939.46     1295.40     19.68 o
 -15   1   2      964.27     1111.08     20.18 o
 -13   1   2     1929.54     1969.79     29.48 o
 -11   1   2    10028.57    10065.92     81.75 o
  -9   1   2     4606.15     5342.59     40.37 o
  -7   1   2    11371.21    10926.00     87.78 o
  -5   1   2    20402.43    19266.36    210.17 o
  -3   1   2     2447.87     2341.60     24.49 o
  -1   1   2      267.70      208.27      5.15 o
   1   1   2     2727.23     2645.30     20.15 o
   3   1   2     2042.51     2064.54     17.91 o
   5   1   2    13457.21    13378.22    109.16 o
   7   1   2       71.46      121.24     10.20 o
   9   1   2     3752.33     4143.46     89.14 o
  11   1   2     1521.07     1581.60     23.68 o
  13   1   2        3.99        6.41      5.87 o
  15   1   2      163.85      206.26     25.16 o
  17   1   2        7.67       27.50     34.44 o
 -22   2   2       12.63        1.77      4.24 o
 -20   2   2       16.66       16.02      9.02 o
 -18   2   2      203.61      207.61     16.78 o
 -16   2   2        6.04        7.44      6.42 o
 -14   2   2       41.32       52.71      8.93 o
 -12   2   2      330.34      418.71     12.38 o
 -10   2   2      566.35      505.19     15.37 o
  -8   2   2      666.01      774.17     12.33 o
  -6   2   2      629.54      604.21     13.85 o
  -4   2   2      203.05      190.88      8.29 o
  -2   2   2       67.94       77.34      5.43 o
   0   2   2      886.65      889.39     12.23 o
   2   2   2      166.58      173.97      6.06 o
   4   2   2       65.94       69.20      4.86 o
   6   2   2      699.35      771.85      9.33 o
   8   2   2        9.58        6.34      6.14 o
  10   2   2      297.10      355.75     18.41 o
  12   2   2        2.61       10.34     10.85 o
  14   2   2       18.26       12.51      9.72 o
  16   2   2       45.62       80.07     25.42 o
  18   2   2        2.28      -15.81     36.05 o
 -21   3   2      388.15      143.88    167.64 o
 -19   3   2       17.12       19.80     11.81 o
 -17   3   2      506.90      581.45     24.31 o
 -15   3   2      441.23      491.75     15.15 o
 -13   3   2       10.06       15.47      7.34 o
 -11   3   2     3922.62     4011.86     49.81 o
  -9   3   2     1246.94     1237.04     17.19 o
  -7   3   2     4541.65     4448.25     46.35 o
  -5   3   2     3633.55     3650.21     33.34 o
  -3   3   2       24.45       22.67      5.87 o
  -1   3   2     3704.05     3795.92     44.84 o
   1   3   2      762.27      761.97     14.44 o
   3   3   2      811.09      837.88     16.11 o
   5   3   2     3205.21     3360.59     58.05 o
   7   3   2       29.73       34.83      5.89 o
   9   3   2     2016.51     2125.56     55.08 o
  11   3   2      124.65       93.70     19.31 o
  13   3   2      101.48       81.72     17.61 o
  15   3   2       67.54       23.44     15.99 o
  17   3   2       17.34        7.19     23.59 o
 -20   4   2      204.49      188.87     20.80 o
 -18   4   2      761.01      838.01     26.47 o
 -16   4   2     3355.48     3627.18     49.89 o
 -14   4   2        3.93        1.50     10.79 o
 -12   4   2     9833.97     9909.87    111.82 o
 -10   4   2     8336.26     8206.79     79.11 o
  -8   4   2     1522.65     1610.93     27.89 o
  -6   4   2    22516.16    22032.55    249.47 o
  -4   4   2     6368.77     6566.26     74.26 o
  -2   4   2     9025.18     9096.14     92.53 o
   0   4   2    16812.62    16761.60    203.03 o
   2   4   2       19.22       29.30      7.61 o
   4   4   2    12960.61    13275.04    224.82 o
   6   4   2     4749.60     5048.79    104.93 o
   8   4   2      857.95      884.87     29.96 o
  10   4   2     4624.72     5001.63     87.89 o
  12   4   2      645.07      684.77     26.99 o
  14   4   2      506.82      612.65     35.83 o
  16   4   2      365.03      372.32     44.35 o
 -21   5   2      379.61        1.96      5.42 o
 -19   5   2       81.46       26.19     20.90 o
 -17   5   2     3044.34     3396.23     57.93 o
 -15   5   2     1587.46     1691.63     34.36 o
 -13   5   2     2198.08     2286.45     38.35 o
 -11   5   2     7702.49     7916.63     81.16 o
  -9   5   2      328.42      376.43     19.08 o
  -7   5   2    10480.39    10111.40    115.62 o
  -5   5   2    12864.20    12887.82    153.10 o
  -3   5   2      959.78      937.43     28.20 o
  -1   5   2    20461.10    20242.76    223.98 o
   1   5   2     8005.45     8209.41    116.46 o
   3   5   2     2652.08     2655.42     64.13 o
   5   5   2     9164.77     9442.13    147.75 o
   7   5   2      587.00      576.74     17.43 o
   9   5   2     1626.55     1867.96     56.35 o
  11   5   2     1732.96     1844.63     27.60 o
  13   5   2        6.59        8.45      5.57 o
  15   5   2      886.21      954.17     61.60 o
 -20   6   2        0.83        5.57      6.33 o
 -18   6   2      883.49     1010.81     32.84 o
 -16   6   2      495.05      594.35     33.74 o
 -14   6   2      154.88      180.74     18.11 o
 -12   6   2     1744.63     1841.15     34.13 o
 -10   6   2      441.47      471.87     30.98 o
  -8   6   2     1505.58     1520.32     33.74 o
  -6   6   2     3435.74     3390.42     56.29 o
  -4   6   2      463.81      421.94     22.17 o
  -2   6   2     3166.29     3113.33     51.34 o
   0   6   2     6097.25     6044.36     98.72 o
   2   6   2       93.42      125.44     17.35 o
   4   6   2     1374.34     1371.48     28.82 o
   6   6   2     1719.58     1818.77     33.59 o
   8   6   2       30.92       32.13     12.01 o
  10   6   2      592.37      712.84     22.96 o
  12   6   2      201.26      222.08     15.86 o
  14   6   2       15.48       13.26     10.48 o
 -17   7   2      403.64      358.29     27.69 o
 -15   7   2      649.61      695.32     31.62 o
 -13   7   2       41.64       33.16     12.93 o
 -11   7   2       83.87       78.02     22.46 o
  -9   7   2       10.96       18.39     17.55 o
  -7   7   2      103.09       86.80     14.72 o
  -5   7   2      414.60      443.42     21.68 o
  -3   7   2       30.76       36.15     18.18 o
  -1   7   2     4962.44     5030.93     89.42 o
   1   7   2      974.93     1027.65     38.09 o
   3   7   2      366.67      343.96     26.23 o
   5   7   2      105.34       82.97     14.22 o
   7   7   2       43.13       27.90     13.34 o
   9   7   2        7.18       -1.60     12.47 o
  11   7   2        2.60       -5.33     10.09 o
  13   7   2      130.74       90.16     36.82 o
 -16   8   2      482.60      422.37     23.62 o
 -14   8   2      155.12      127.83     18.17 o
 -12   8   2     1099.77     1231.49     34.13 o
 -10   8   2     3713.21     3551.01     85.64 o
  -8   8   2       10.80      -10.08     16.18 o
  -6   8   2     4777.38     4646.48    110.79 o
  -4   8   2      580.46      586.98     37.47 o
  -2   8   2      489.24      496.22     27.06 o
   0   8   2      404.65      424.11     25.15 o
   2   8   2        3.59        3.78     12.54 o
   4   8   2     2581.63     2559.58     74.98 o
   6   8   2      564.99      592.41     37.00 o
   8   8   2     1373.82     1287.78     34.82 o
  10   8   2      925.66      966.20     32.57 o
  12   8   2        0.56       -3.03      9.46 o
 -15   9   2      621.60      520.83     31.02 o
 -13   9   2      776.52      894.68     45.37 o
 -11   9   2     3923.71     3860.63     96.57 o
  -9   9   2       64.40       68.92     25.90 o
  -7   9   2     3737.27     3899.17     72.04 o
  -5   9   2     4276.19     4121.52     89.01 o
  -3   9   2       19.93       37.14     24.11 o
  -1   9   2     7758.22     7444.20    126.48 o
   1   9   2     1973.34     1999.03     66.71 o
   3   9   2     1415.23     1279.40     42.00 o
   5   9   2     2893.09     2944.82     55.86 o
   7   9   2      406.94      377.63     44.01 o
   9   9   2      957.38     1070.75     45.72 o
  11   9   2      886.20      908.15     37.85 o
 -12  10   2     1675.11     1817.03     78.23 o
 -10  10   2      373.84      249.91     40.39 o
  -8  10   2      480.93      484.42     45.94 o
  -6  10   2     2789.29     2667.64     89.76 o
  -4  10   2      400.95      419.32     33.66 o
  -2  10   2     1560.56     1483.82     68.66 o
   0  10   2     2597.36     2546.39     82.57 o
   2  10   2       76.16       74.55     25.31 o
   4  10   2     1511.61     1531.22     61.96 o
   6  10   2      885.00      912.40     30.96 o
   8  10   2        0.16       17.01     27.54 o
  -7  11   2      131.20      122.89     28.47 o
  -5  11   2       19.51        7.61     31.32 o
  -3  11   2       72.84       65.18     24.94 o
  -1  11   2       27.07       36.31     30.23 o
   1  11   2       68.14       45.41     26.99 o
   3  11   2      104.01       89.24     28.53 o
 -23   1   3      352.69      133.90    178.57 o
 -21   1   3      320.16      415.67     29.80 o
 -19   1   3      110.44       98.26     12.24 o
 -17   1   3     2073.82     2289.99     33.89 o
 -15   1   3     1235.28     1344.49     29.13 o
 -13   1   3     1041.97     1133.95     22.79 o
 -11   1   3     4842.28     4962.18     64.66 o
  -9   1   3      312.04      312.38     17.79 o
  -7   1   3     8057.89     8107.24     78.74 o
  -5   1   3     4897.92     5084.05     43.14 o
  -3   1   3     3348.12     3431.47     26.97 o
  -1   1   3     7058.78     7061.72     43.49 o
   1   1   3     2705.57     2856.76     18.96 o
   3   1   3     1558.48     1454.82     16.24 o
   5   1   3     3671.62     3765.87     29.36 o
   7   1   3       10.57       12.37      8.05 o
   9   1   3      981.51     1038.14     50.01 o
  11   1   3      165.97      183.41     26.50 o
  13   1   3      159.54      211.38     25.52 o
  15   1   3      190.25      182.66     52.61 o
  17   1   3       16.71        3.38     20.36 o
 -20   2   3      248.84      324.78     21.69 o
 -18   2   3     2451.64     2802.92     41.94 o
 -16   2   3     3734.13     4072.21     53.79 o
 -14   2   3        4.59       -2.25      5.88 o
 -12   2   3    11407.39    11540.48    114.30 o
 -10   2   3     7676.59     7910.90     99.45 o
  -8   2   3     6756.59     6568.00     72.55 o
  -6   2   3    21639.92    20563.38    246.60 o
  -4   2   3     2080.41     2136.61     21.93 o
  -2   2   3    14814.79    14316.37    133.08 o
   0   2   3    16765.42    16345.65    187.38 o
   2   2   3      283.21      316.80      8.55 o
   4   2   3     8273.98     8376.12     52.60 o
   6   2   3     3253.97     3315.94     32.29 o
   8   2   3     1087.07     1311.66     17.00 o
  10   2   3     2160.68     2264.88     32.68 o
  12   2   3        5.52        1.58      4.01 o
  14   2   3      286.16      398.66     39.22 o
  16   2   3      265.07      296.50     33.43 o
 -21   3   3      103.89       89.58     24.86 o
 -19   3   3      223.52      255.35     16.30 o
 -17   3   3     3855.83     4272.45     56.73 o
 -15   3   3      155.16      171.61     11.07 o
 -13   3   3    13622.82    13689.56    142.87 o
 -11   3   3    10259.26    10423.65    125.89 o
  -9   3   3        0.46        1.49      7.93 o
  -7   3   3    14068.33    13685.99    166.64 o
  -5   3   3    22904.32    22648.49    241.78 o
  -3   3   3      815.80      745.67     17.71 o
  -1   3   3    17439.17    16573.82    149.96 o
   1   3   3     2057.47     2028.26     25.31 o
   3   3   3    10003.84    10407.05     81.98 o
   5   3   3     6901.03     7211.80     59.78 o
   7   3   3       62.33       53.73      9.45 o
   9   3   3     1763.69     1919.29     31.10 o
  11   3   3     4378.13     4717.62     57.21 o
  13   3   3       83.68       51.54     16.01 o
  15   3   3      477.31      522.52     73.89 o
 -22   4   3      386.96        5.20      8.81 o
 -20   4   3        1.36       -1.21      5.57 o
 -18   4   3      549.54      627.13     20.72 o
 -16   4   3       13.66       24.35     10.39 o
 -14   4   3     1012.38     1091.62     26.24 o
 -12   4   3       60.74       65.73     10.67 o
 -10   4   3      587.64      606.74     26.62 o
  -8   4   3     1702.51     1680.13     30.91 o
  -6   4   3      123.16       85.97     13.44 o
  -4   4   3     1130.85     1270.19     22.08 o
  -2   4   3      997.48      946.96     23.10 o
   0   4   3      979.28      936.29     16.38 o
   2   4   3     1021.62     1120.49     18.88 o
   4   4   3       31.95       48.19      8.32 o
   6   4   3      820.93      895.75     16.28 o
   8   4   3      108.26      138.81     10.31 o
  10   4   3      109.92      101.68     16.34 o
  12   4   3      901.08      915.61     34.97 o
  14   4   3        2.25       10.88     24.85 o
 -21   5   3      582.06       -3.44      5.45 o
 -19   5   3       11.55        6.60      5.98 o
 -17   5   3      156.16      152.45     17.91 o
 -15   5   3      443.06      430.98     20.35 o
 -13   5   3      486.46      524.47     40.70 o
 -11   5   3     1282.13     1373.38     32.06 o
  -9   5   3      149.76      181.00     17.09 o
  -7   5   3     1133.67     1141.65     29.23 o
  -5   5   3      136.15      139.54     14.71 o
  -3   5   3       86.00       85.63     11.60 o
  -1   5   3     1361.58     1315.20     27.22 o
   1   5   3       71.56       70.88     10.19 o
   3   5   3       42.73       36.53     12.08 o
   5   5   3      361.09      340.47     17.53 o
   7   5   3       19.23       25.21      7.74 o
   9   5   3      375.38      371.00     13.63 o
  11   5   3      323.39      381.63     25.47 o
  13   5   3      117.67      111.60     18.66 o
  15   5   3        3.41      -10.28     29.47 o
 -20   6   3       62.38       19.93     17.93 o
 -18   6   3      481.21      489.29     82.22 o
 -16   6   3     2609.84     2663.96     61.26 o
 -14   6   3       22.29       22.21     12.75 o
 -12   6   3     3984.23     4115.85     79.55 o
 -10   6   3     2759.53     2729.22     54.71 o
  -8   6   3      986.84     1074.20     28.14 o
  -6   6   3     8644.26     8722.27    125.51 o
  -4   6   3      250.64      257.92     23.51 o
  -2   6   3     4695.77     4709.70     74.94 o
   0   6   3     4287.12     4352.93     75.31 o
   2   6   3        8.62       12.61     10.86 o
   4   6   3     4032.36     4192.84    101.69 o
   6   6   3      580.43      606.40     48.89 o
   8   6   3      580.94      621.24     21.16 o
  10   6   3      845.48      900.63     21.16 o
  12   6   3        0.40       -3.97     11.20 o
  14   6   3      336.84      291.36     38.13 o
 -19   7   3      215.26      157.77     50.79 o
 -17   7   3     2793.97     2995.32     65.80 o
 -15   7   3      409.64      403.42     36.40 o
 -13   7   3     2793.48     2923.89     50.61 o
 -11   7   3     5406.75     5486.31    104.99 o
  -9   7   3       25.32       30.36     13.95 o
  -7   7   3     7225.93     6988.49    118.96 o
  -5   7   3     5599.02     5390.48     94.58 o
  -3   7   3      732.04      737.68     27.32 o
  -1   7   3    11895.74    11817.64    177.15 o
   1   7   3     1569.45     1633.62     69.40 o
   3   7   3     2362.21     2487.59     55.01 o
   5   7   3     3278.85     3477.98     95.67 o
   7   7   3      169.79      179.88     20.59 o
   9   7   3     1014.77     1098.94     30.78 o
  11   7   3      756.38      782.25     35.38 o
 -16   8   3      140.53      131.76     24.87 o
 -14   8   3      464.87      464.24     36.60 o
 -12   8   3     2095.67     2087.91     72.32 o
 -10   8   3      572.47      568.01     29.65 o
  -8   8   3      765.27      719.38     38.18 o
  -6   8   3     2791.76     2782.16     75.38 o
  -4   8   3      200.21      162.05     28.83 o
  -2   8   3      699.38      692.37     48.81 o
   0   8   3      797.14      838.87     38.28 o
   2   8   3        8.29       -8.76     12.85 o
   4   8   3     1228.99     1352.55     47.13 o
   6   8   3      438.58      445.46     47.64 o
   8   8   3       83.81       91.18     18.91 o
  10   8   3      438.56      491.10     31.88 o
 -15   9   3      155.78      158.32     23.10 o
 -13   9   3       68.08       42.56     18.54 o
 -11   9   3       62.25       56.22     29.58 o
  -9   9   3      167.15      157.05     28.86 o
  -7   9   3       26.05       32.88     25.78 o
  -5   9   3       36.00       18.48     18.03 o
  -3   9   3       33.45       55.90     19.73 o
  -1   9   3        6.68       12.85     24.63 o
   1   9   3       52.31       51.81     17.98 o
   3   9   3       59.60       45.69     21.45 o
   5   9   3       12.18        8.31     14.35 o
   7   9   3       90.86      115.45     17.69 o
   9   9   3       25.55        4.94     11.74 o
 -12  10   3      912.94      932.90     85.31 o
 -10  10   3      767.89      712.54     44.33 o
  -8  10   3       88.27       81.97     25.50 o
  -6  10   3     1698.51     1735.13     92.24 o
  -4  10   3      316.36      314.43     42.85 o
  -2  10   3      548.36      558.05     36.85 o
   0  10   3      498.12      428.14     77.60 o
   2  10   3      185.54       78.95     39.73 o
   4  10   3      946.79      842.36     44.19 o
   6  10   3       60.12       24.74     17.90 o
  -5  11   3      476.93      398.91     44.41 o
  -3  11   3      396.74      346.92     47.35 o
  -1  11   3     1608.52     1605.75     70.72 o
 -22   0   4     1080.43     1209.88     86.31 o
 -20   0   4       34.16       94.26     38.33 o
 -18   0   4     6591.97     6661.61    115.64 o
 -16   0   4     5812.47     6119.58    207.54 o
 -14   0   4     1008.82      983.52     45.14 o
 -12   0   4    12909.03    12901.00    262.55 o
 -10   0   4      171.13      112.38     19.11 o
  -8   0   4    11749.49    11678.33    214.80 o
  -6   0   4    14210.50    13784.06    290.33 o
  -4   0   4     1287.55     1401.87     19.32 o
  -2   0   4    45842.05    46202.44    673.42 o
   0   0   4    25256.66    25653.77    315.16 o
   2   0   4     1969.74     2148.29     25.58 o
   4   0   4     4486.88     4649.19     84.20 o
   6   0   4     2859.99     2900.68     69.05 o
   8   0   4       36.90       44.98     21.56 o
  10   0   4     1367.17     1396.15    122.92 o
  12   0   4       20.56        3.15     26.19 o
  14   0   4      716.86     1093.31    143.51 o
 -23   1   4      614.97        0.45      7.55 o
 -21   1   4      151.53      278.91     23.05 o
 -19   1   4      189.67      273.50     34.45 o
 -17   1   4     1334.50     1729.12     67.10 o
 -15   1   4      179.25      271.22     12.12 o
 -13   1   4     3219.47     3085.43     58.96 o
 -11   1   4     7036.38     7469.51    121.02 o
  -9   1   4      410.24      603.29      9.75 o
  -7   1   4    10738.59    10738.05     84.40 o
  -5   1   4     3017.12     3030.77     24.55 o
  -3   1   4     1083.48      998.48     13.53 o
  -1   1   4      181.63      123.52      6.71 o
   1   1   4      682.04      645.14      9.47 o
   3   1   4     2331.71     2484.71     17.13 o
   5   1   4     1964.79     1958.10     44.18 o
   7   1   4      553.62      740.96     36.05 o
   9   1   4      820.86      978.57     39.79 o
  11   1   4      152.35      149.79     22.48 o
  13   1   4       13.50       23.58     40.43 o
  15   1   4        3.77      -20.36     25.77 o
 -22   2   4       29.21        6.97     17.86 o
 -20   2   4        0.66       -6.36      8.31 o
 -18   2   4      201.91      237.95     17.88 o
 -16   2   4        8.73       16.24      8.49 o
 -14   2   4       41.09       45.97      7.08 o
 -12   2   4      420.43      454.92     20.69 o
 -10   2   4       67.97       46.31     13.67 o
  -8   2   4      610.95      634.49      9.68 o
  -6   2   4      144.38      141.30      8.06 o
  -4   2   4      110.78      111.24      8.27 o
  -2   2   4      309.74      345.94      9.68 o
   0   2   4       89.91       84.75      8.84 o
   2   2   4       40.10       40.87      4.93 o
   4   2   4       36.90       39.55      7.72 o
   6   2   4      200.05      236.62      9.97 o
   8   2   4       57.14       42.64      5.45 o
  10   2   4       31.95       43.35     30.64 o
  12   2   4        0.53       26.41     21.30 o
  14   2   4        4.55       14.07     21.81 o
 -21   3   4      417.83      557.66     39.53 o
 -19   3   4       33.90       29.62     12.26 o
 -17   3   4      550.77      648.30     19.72 o
 -15   3   4      238.61      254.87      8.61 o
 -13   3   4      309.27      334.48     16.49 o
 -11   3   4     3085.29     3301.81     54.58 o
  -9   3   4        1.95        7.38     11.26 o
  -7   3   4     3122.83     3074.84     51.38 o
  -5   3   4      820.30      807.78     19.79 o
  -3   3   4      291.02      287.19     13.11 o
  -1   3   4     1317.90     1258.02     21.49 o
   1   3   4       16.17       13.96      5.82 o
   3   3   4      476.67      484.43     13.97 o
   5   3   4      683.39      687.34     20.19 o
   7   3   4       98.51       81.18     16.20 o
   9   3   4      460.58      459.01     13.16 o
  11   3   4       15.61       17.29     23.05 o
  13   3   4       13.96       45.13     46.67 o
 -22   4   4      781.10      845.43     42.24 o
 -20   4   4       21.35       43.53     13.82 o
 -18   4   4     1640.51     1629.89     88.64 o
 -16   4   4     2407.09     2570.72     47.00 o
 -14   4   4      728.34      754.44     42.10 o
 -12   4   4     8947.17     8908.00    162.34 o
 -10   4   4     2342.36     2341.51     46.11 o
  -8   4   4     3704.80     3820.40     79.50 o
  -6   4   4    11231.35    11102.27    163.60 o
  -4   4   4      330.06      356.36     16.79 o
  -2   4   4     6197.94     6159.50     55.38 o
   0   4   4     3625.32     3554.16     47.56 o
   2   4   4      840.32      906.77     23.34 o
   4   4   4     4048.25     4082.92     42.67 o
   6   4   4      423.02      378.30      8.41 o
   8   4   4      642.69      698.94     46.33 o
  10   4   4     1055.19     1106.02     29.46 o
  12   4   4       23.66       26.54     43.04 o
 -21   5   4      249.38      255.14     92.67 o
 -19   5   4      546.46      647.31     36.08 o
 -17   5   4     3388.97     3576.77     67.93 o
 -15   5   4      301.56      352.12     17.77 o
 -13   5   4     3386.69     3441.51     49.88 o
 -11   5   4     4244.02     4311.76     86.01 o
  -9   5   4      170.62      151.36     19.11 o
  -7   5   4     8070.47     7823.79    113.93 o
  -5   5   4     3157.73     3143.29     49.16 o
  -3   5   4     2426.14     2378.61     33.27 o
  -1   5   4     8173.79     8063.42     86.51 o
   1   5   4      959.45      932.75     22.46 o
   3   5   4     1981.53     2147.33     46.09 o
   5   5   4     1945.30     2051.42     27.45 o
   7   5   4        0.97        1.66      6.36 o
   9   5   4      455.08      545.12     27.97 o
  11   5   4      219.14      173.99     29.58 o
  13   5   4       57.19       82.45     48.58 o
 -20   6   4       90.94       21.38     19.78 o
 -18   6   4     1002.51     1208.77     33.39 o
 -16   6   4      168.38      158.51     17.26 o
 -14   6   4      405.21      413.93     35.08 o
 -12   6   4     1271.92     1262.75     66.41 o
 -10   6   4       10.35       16.25     13.41 o
  -8   6   4     1431.44     1434.26     46.45 o
  -6   6   4     1465.34     1438.06     35.38 o
  -4   6   4        2.71        3.68     11.84 o
  -2   6   4     2569.51     2539.21     40.71 o
   0   6   4     1648.11     1707.57     44.28 o
   2   6   4       22.19       22.91     11.29 o
   4   6   4      544.55      589.79     17.85 o
   6   6   4      427.77      455.78     24.05 o
   8   6   4        5.64       12.08     14.95 o
  10   6   4      141.84      151.22     32.09 o
  12   6   4       13.17       31.85     28.58 o
 -17   7   4      560.66      555.60     34.16 o
 -15   7   4      375.67      335.25     19.78 o
 -13   7   4        0.79      -23.33     30.66 o
 -11   7   4       24.47       39.81     19.35 o
  -9   7   4       56.62       66.91     24.31 o
  -7   7   4       88.76       99.37     18.47 o
  -5   7   4      184.44      192.18     21.11 o
  -3   7   4      526.98      504.74     42.04 o
  -1   7   4     2903.54     2916.60     56.17 o
   1   7   4       46.66       41.10     14.99 o
   3   7   4      144.60      104.79     17.33 o
   5   7   4       26.95       10.89     10.72 o
   7   7   4       50.66       46.53     12.54 o
   9   7   4        0.98        1.11     11.69 o
 -16   8   4      480.61      502.98     61.95 o
 -14   8   4        0.43        5.50     12.04 o
 -12   8   4     1556.92     1586.81     59.31 o
 -10   8   4     1925.96     1848.69     55.69 o
  -8   8   4      367.17      376.64     33.15 o
  -6   8   4     2335.78     2441.86     76.63 o
  -4   8   4        1.33        6.94     17.57 o
  -2   8   4       90.65      102.66     18.66 o
   0   8   4       43.66       43.67     16.58 o
   2   8   4       65.12       82.65     20.14 o
   4   8   4      945.94     1030.91     35.92 o
   6   8   4        8.31        9.54     11.15 o
   8   8   4      649.44      519.94     77.67 o
 -13   9   4     1499.14     1470.07     56.51 o
 -11   9   4     2107.01     2058.92     59.89 o
  -9   9   4      182.20      170.76     36.50 o
  -7   9   4     2712.90     2711.31     71.14 o
  -5   9   4     1485.72     1431.84     79.07 o
  -3   9   4      546.36      415.24    108.06 o
  -1   9   4     3668.46     3603.97     97.36 o
   1   9   4       96.50       96.49     26.80 o
   3   9   4      809.34      857.80     45.91 o
   5   9   4      751.76      797.03     32.14 o
 -10  10   4       56.08       26.44     37.33 o
  -8  10   4      652.97      603.60     58.18 o
  -6  10   4     1448.10     1420.32     76.25 o
  -4  10   4        1.55       20.96     22.45 o
  -2  10   4     1073.70     1017.14     46.71 o
   0  10   4      829.55      809.33     59.82 o
   2  10   4       25.12       28.82     24.28 o
 -23   1   5      437.65      905.48    195.91 o
 -21   1   5      113.45      136.34     24.41 o
 -19   1   5      351.54      313.76     33.63 o
 -17   1   5     1757.73     1850.25     58.26 o
 -15   1   5      193.17      230.66     26.38 o
 -13   1   5     1310.70     1288.81     32.50 o
 -11   1   5     1843.26     1897.89     43.70 o
  -9   1   5       89.61      121.18      7.49 o
  -7   1   5     3840.91     4098.16     38.82 o
  -5   1   5      307.48      309.47     11.23 o
  -3   1   5     1722.63     1803.04     16.79 o
  -1   1   5     1680.37     1695.82     18.61 o
   1   1   5      199.44      199.99      6.48 o
   3   1   5      764.14      758.44     22.31 o
   5   1   5      421.52      426.00     31.65 o
   7   1   5       72.44      109.75     25.97 o
   9   1   5      127.19       92.32     47.36 o
  11   1   5        0.57       64.42     49.03 o
  13   1   5       54.96       82.16     33.08 o
 -22   2   5     1151.04     1442.59     64.56 o
 -20   2   5        5.75      -18.43     18.43 o
 -18   2   5     2632.41     2888.12     97.96 o
 -16   2   5     1617.97     1893.95     59.47 o
 -14   2   5      512.88      439.65     31.78 o
 -12   2   5     7637.74     7674.82     77.78 o
 -10   2   5      863.44      982.93     18.06 o
  -8   2   5     5673.45     5591.60     49.49 o
  -6   2   5     5582.03     5498.17     52.15 o
  -4   2   5        0.93       -0.21      5.69 o
  -2   2   5     6113.42     6264.84     54.56 o
   0   2   5     2056.57     1970.01     19.85 o
   2   2   5      508.31      624.29     10.46 o
   4   2   5     1675.50     1777.95     27.98 o
   6   2   5      220.32      174.26     10.91 o
   8   2   5      433.49      542.97    161.78 o
  10   2   5      127.50       55.10     29.28 o
  12   2   5       18.11       19.35     24.32 o
 -21   3   5       24.43       32.45     25.04 o
 -19   3   5      594.22      626.86     38.18 o
 -17   3   5     2853.83     3173.97     43.08 o
 -15   3   5      615.04      662.32     29.93 o
 -13   3   5     9707.03     9890.30    144.65 o
 -11   3   5     2708.57     2830.67     43.45 o
  -9   3   5      373.20      348.33     10.81 o
  -7   3   5     8565.42     8584.69    111.60 o
  -5   3   5     4502.31     4550.02     49.85 o
  -3   3   5     1715.71     1682.21     20.61 o
  -1   3   5     4135.20     4038.14     38.50 o
   1   3   5       19.31       38.39      7.84 o
   3   3   5     3580.45     3796.02     34.00 o
   5   3   5      753.74      739.21     20.23 o
   7   3   5        8.18        9.86      7.28 o
   9   3   5      780.09      921.15     51.97 o
  11   3   5     1183.96     1221.71    112.28 o
 -20   4   5       90.42       93.18     30.06 o
 -18   4   5      233.40      252.54     25.46 o
 -16   4   5       43.58       64.09     31.78 o
 -14   4   5     1024.31     1121.04     22.95 o
 -12   4   5       56.45       52.82     20.62 o
 -10   4   5       39.14       52.60     15.73 o
  -8   4   5      812.62      753.82     25.85 o
  -6   4   5      110.51      138.83     18.91 o
  -4   4   5      423.45      440.09     15.45 o
  -2   4   5      273.39      290.11     16.17 o
   0   4   5      253.71      251.25     15.55 o
   2   4   5      504.55      500.06     16.70 o
   4   4   5        7.16        7.55      4.75 o
   6   4   5       95.47       79.97     18.13 o
   8   4   5       38.65       45.14     11.77 o
  10   4   5      473.38      453.53     79.84 o
 -21   5   5      419.24      372.12    124.57 o
 -19   5   5       21.96       10.76     16.88 o
 -17   5   5       92.62      111.44     30.35 o
 -15   5   5      467.66      495.31     22.91 o
 -13   5   5       54.60       74.19     20.49 o
 -11   5   5      812.89      887.85     36.93 o
  -9   5   5       45.56       45.22     19.72 o
  -7   5   5      324.50      288.50     18.15 o
  -5   5   5        2.98        2.78     13.82 o
  -3   5   5      135.37      149.83     21.38 o
  -1   5   5      269.30      280.43     14.03 o
   1   5   5        1.91        0.60      9.09 o
   3   5   5        4.49        7.65     11.34 o
   5   5   5       67.71       36.89      8.02 o
   7   5   5       63.64       58.73     15.94 o
   9   5   5        3.30       18.45     30.69 o
 -18   6   5      827.07      824.16     49.26 o
 -16   6   5     1453.64     1531.06     51.86 o
 -14   6   5      232.09      251.06     26.70 o
 -12   6   5     2447.34     2490.32     77.53 o
 -10   6   5      533.45      529.95     50.79 o
  -8   6   5     1397.49     1475.51     55.69 o
  -6   6   5     2624.30     2535.02     98.72 o
  -4   6   5      144.65      160.03     21.78 o
  -2   6   5     1612.16     1539.61     43.23 o
   0   6   5      711.38      716.75     41.24 o
   2   6   5      194.76      198.21     16.29 o
   4   6   5      878.17      870.27     24.19 o
   6   6   5        2.14      -11.70     26.87 o
   8   6   5      169.72      116.35     42.37 o
 -17   7   5     1820.37     2032.53     65.46 o
 -15   7   5        0.24        0.23     12.50 o
 -13   7   5     2627.51     2661.93    112.34 o
 -11   7   5     1759.55     1743.70     89.88 o
  -9   7   5      572.32      636.06     38.26 o
  -7   7   5     3507.13     3397.29     68.55 o
  -5   7   5     1125.41     1131.76     41.34 o
  -3   7   5     1338.75     1378.76     50.86 o
  -1   7   5     3658.17     3631.36     76.02 o
   1   7   5       16.35        0.34     10.84 o
   3   7   5      869.48      955.53     25.15 o
   5   7   5      568.99      578.59     33.82 o
   7   7   5        0.70       -4.08     10.98 o
 -16   8   5       11.63       19.18     22.10 o
 -14   8   5      587.70      597.67     73.26 o
 -12   8   5     1088.47     1043.46     85.18 o
 -10   8   5       75.01       79.82     23.61 o
  -8   8   5      663.91      675.68     49.81 o
  -6   8   5      903.75      794.86    152.12 o
  -4   8   5        1.80       -8.04     12.74 o
  -2   8   5      188.35      200.24     19.67 o
   0   8   5      103.42       59.87     20.48 o
   2   8   5       61.17       65.19     15.92 o
   4   8   5      311.98      291.92     36.30 o
 -13   9   5        3.72       -8.92     38.17 o
 -11   9   5       62.17       63.91     29.47 o
  -9   9   5       53.55       50.21     25.85 o
  -7   9   5        0.78        2.66     21.68 o
  -5   9   5       16.85      -10.32     19.98 o
  -3   9   5        9.34       11.39     20.68 o
  -1   9   5        8.29        5.55     17.53 o
   1   9   5       30.01       31.67     21.19 o
  -6  10   5      706.76      638.61    136.01 o
  -4  10   5        7.88       -8.01     25.88 o
 -22   0   6      763.15      884.85     52.16 o
 -20   0   6      235.74      172.04     37.88 o
 -18   0   6     5059.64     5381.88    259.05 o
 -16   0   6     1378.16     1592.81    131.06 o
 -14   0   6     1896.32     1920.69     78.76 o
 -12   0   6     3741.89     3882.86    108.64 o
 -10   0   6      499.03      616.57     66.34 o
  -8   0   6     4068.49     4080.70    139.14 o
  -6   0   6     3349.74     3353.81     62.57 o
  -4   0   6      351.39      421.72     26.20 o
  -2   0   6    15176.67    15631.12    235.22 o
   0   0   6     1907.76     1840.33     43.45 o
   2   0   6      790.37      906.60     16.93 o
   4   0   6      702.66      760.15     90.95 o
   6   0   6      586.18      541.09     94.90 o
   8   0   6       25.33       62.18     38.73 o
  10   0   6      166.15      173.06     53.66 o
 -21   1   6        7.17        9.84     20.30 o
 -19   1   6      193.21      235.20     35.01 o
 -17   1   6      654.42      791.69     47.91 o
 -15   1   6       19.43        6.62     17.54 o
 -13   1   6     1980.45     1953.45     48.96 o
 -11   1   6     2281.32     2476.07     57.69 o
  -9   1   6       66.58       31.84      7.96 o
  -7   1   6     3463.81     3599.19     44.63 o
  -5   1   6       48.66       48.07      7.93 o
  -3   1   6       51.53       67.69      7.93 o
  -1   1   6       19.62       17.84      7.34 o
   1   1   6       33.16       13.50      6.76 o
   3   1   6      710.15      802.75     32.56 o
   5   1   6       30.12       -3.68     23.37 o
   7   1   6      276.73      312.25     96.19 o
   9   1   6       70.05       97.22     39.29 o
 -22   2   6       30.46       20.07     22.65 o
 -20   2   6       20.90       19.85     25.50 o
 -18   2   6       61.47       57.58     22.53 o
 -16   2   6       20.91        7.71     16.80 o
 -14   2   6       28.74       22.44     19.80 o
 -12   2   6      196.32      191.81     25.91 o
 -10   2   6       14.85       12.83      5.79 o
  -8   2   6      172.53      154.37     10.53 o
  -6   2   6       28.96       19.21      6.09 o
  -4   2   6       13.12       13.20      7.69 o
  -2   2   6      168.23      178.19     12.13 o
   0   2   6        0.82       -1.92      5.53 o
   2   2   6        2.09       -3.81      4.44 o
   4   2   6       13.62       22.56      9.02 o
   6   2   6       32.76       41.91     25.40 o
   8   2   6       33.93       76.63     31.86 o
  10   2   6        0.45      -24.64     24.64 o
 -21   3   6      167.67      185.44     32.87 o
 -19   3   6      115.60      119.87     38.31 o
 -17   3   6      220.36      271.25     27.42 o
 -15   3   6       38.67       54.13     17.01 o
 -13   3   6      410.51      412.22     14.35 o
 -11   3   6      873.87      971.87     23.83 o
  -9   3   6      188.06      186.77     11.45 o
  -7   3   6      774.66      794.32     20.05 o
  -5   3   6       52.74       47.77      8.30 o
  -3   3   6      161.89      188.78     12.59 o
  -1   3   6      130.79      103.18     10.28 o
   1   3   6        9.15       21.85      6.20 o
   3   3   6       84.86       66.91     10.48 o
   5   3   6       58.25       38.58      9.91 o
   7   3   6       88.97       41.10     52.96 o
   9   3   6       23.63       22.38     34.05 o
 -20   4   6       39.08       17.49     26.97 o
 -18   4   6     1322.39     1420.57     89.42 o
 -16   4   6      541.40      614.23     23.56 o
 -14   4   6     1376.28     1375.34     31.47 o
 -12   4   6     3380.60     3568.06     43.27 o
 -10   4   6      107.28      112.58     13.41 o
  -8   4   6     2269.08     2343.87     35.13 o
  -6   4   6     2404.41     2382.73     34.47 o
  -4   4   6       62.63       56.37     12.20 o
  -2   4   6     1610.33     1657.69     26.25 o
   0   4   6      230.19      178.30     10.34 o
   2   4   6      517.54      564.90     13.38 o
   4   4   6      563.91      521.77     21.69 o
   6   4   6        3.22       16.10     26.29 o
   8   4   6      171.75        0.18     52.15 o
 -19   5   6      786.31      853.92     50.11 o
 -17   5   6     1611.55     1795.13     97.10 o
 -15   5   6        6.98       -1.48      8.15 o
 -13   5   6     1898.89     1868.54     35.45 o
 -11   5   6      888.68      904.41     39.39 o
  -9   5   6      537.37      503.21     19.45 o
  -7   5   6     2504.94     2443.60     43.45 o
  -5   5   6      169.41      148.29     16.62 o
  -3   5   6     1260.95     1294.95     38.11 o
  -1   5   6     1567.14     1537.72     31.30 o
   1   5   6       17.13        7.91      6.89 o
   3   5   6      493.18      569.45     26.59 o
   5   5   6      162.58      104.94     46.89 o
   7   5   6        5.30        1.14     54.17 o
 -18   6   6      517.94      567.86     72.84 o
 -16   6   6        7.27      -18.25     34.71 o
 -14   6   6      332.43      347.29     43.15 o
 -12   6   6      344.39      316.01     93.71 o
 -10   6   6       63.40       45.84     22.71 o
  -8   6   6      550.74      509.94     83.47 o
  -6   6   6      288.30      266.41     27.00 o
  -4   6   6       73.73       75.41     14.95 o
  -2   6   6     1013.94     1026.43     39.11 o
   0   6   6      190.12      169.92     19.47 o
   2   6   6       30.61       32.33     13.21 o
   6   6   6       70.51       18.31     12.34 o
 -15   7   6       84.71       70.46     28.59 o
 -13   7   6        9.63       10.18     21.75 o
 -11   7   6       12.48        5.97     13.92 o
  -9   7   6       64.64       50.77     18.45 o
  -7   7   6       33.20       10.55     16.82 o
  -5   7   6       15.83        7.41     20.89 o
  -3   7   6      769.72      673.46    118.09 o
  -1   7   6      923.11      857.74     93.63 o
   1   7   6        4.55       -0.23     11.41 o
   3   7   6       17.84       25.15     16.64 o
 -14   8   6       54.76       76.35     27.84 o
 -12   8   6      904.22      734.64    220.26 o
 -10   8   6      437.56      417.92     50.31 o
  -8   8   6      425.78      353.63     82.90 o
  -6   8   6      359.48      197.02     76.45 o
  -4   8   6        9.13        9.59     17.42 o
  -2   8   6       62.78       26.36     16.06 o
   0   8   6        4.81        8.30     12.79 o
  -9   9   6      352.74      254.39     64.52 o
  -7   9   6      869.01      844.96     56.69 o
  -5   9   6      209.89      143.63     29.94 o
 -21   1   7        3.99        1.58     31.35 o
 -19   1   7      339.75      353.26     33.03 o
 -17   1   7      633.30      652.13     49.59 o
 -15   1   7        1.21       -2.10     17.91 o
 -13   1   7      496.83      510.45     38.03 o
 -11   1   7      255.27      251.92     26.74 o
  -9   1   7      196.12      243.98     19.98 o
  -7   1   7      715.19      788.90     21.90 o
  -5   1   7       24.64       26.55     10.77 o
  -3   1   7      387.53      426.36     13.83 o
  -1   1   7      198.87      174.57     10.80 o
   1   1   7        3.21        7.89      5.59 o
   3   1   7      138.78      104.88     52.79 o
   5   1   7       12.08       23.43     27.03 o
   7   1   7       18.34       53.11     52.50 o
 -20   2   7      178.97      153.74     38.95 o
 -18   2   7     1096.39     1299.88     51.46 o
 -16   2   7      291.12      369.63     33.77 o
 -14   2   7      555.35      550.46     92.41 o
 -12   2   7     2132.10     2230.90     41.47 o
 -10   2   7       13.76        8.48      6.16 o
  -8   2   7     1611.52     1567.13     25.29 o
  -6   2   7      597.69      581.77     23.46 o
  -4   2   7      117.82      137.11     12.45 o
  -2   2   7     1109.95     1152.22     24.29 o
   0   2   7       81.92       31.72      8.50 o
   2   2   7       99.23        0.33     10.62 o
   4   2   7      152.99       82.82     36.96 o
   6   2   7        2.06       -8.48     22.51 o
 -19   3   7      573.35      565.66     55.38 o
 -17   3   7      682.77      790.23     47.22 o
 -15   3   7     1603.20     1578.10     65.17 o
 -13   3   7     3116.39     3114.09     87.56 o
 -11   3   7      261.96      284.08     10.57 o
  -9   3   7      384.34      368.40     16.27 o
  -7   3   7     2696.81     2737.04     42.70 o
  -5   3   7      398.03      340.35     18.66 o
  -3   3   7      620.06      628.40     21.25 o
  -1   3   7      406.82      347.62     15.63 o
   1   3   7      260.65      226.24     36.13 o
   3   3   7      667.38      722.45     44.18 o
   5   3   7       25.88       -7.64     53.69 o
 -18   4   7       23.49       38.93     31.53 o
 -16   4   7      161.11      133.77     29.21 o
 -14   4   7      608.31      671.38     76.77 o
 -12   4   7       58.81       49.93     14.17 o
 -10   4   7       18.15       26.03      9.62 o
  -8   4   7       68.23       68.31     12.55 o
  -6   4   7      252.84      205.65     13.73 o
  -4   4   7      100.79       96.58     10.96 o
  -2   4   7       23.39       23.80      9.70 o
   0   4   7       95.65       75.80     20.07 o
   2   4   7      228.01       -7.27      7.27 o
   4   4   7        4.23        5.16     51.93 o
 -17   5   7       28.61       48.55     29.91 o
 -15   5   7      299.14      280.57     56.41 o
 -13   5   7        4.02       -5.05     11.63 o
 -11   5   7      154.43      143.42     17.59 o
  -9   5   7       94.44       66.90     12.33 o
  -7   5   7        8.55        7.48     10.39 o
  -5   5   7       12.56        3.91      9.01 o
  -3   5   7       39.78       30.44      9.08 o
  -1   5   7       15.50       -4.75      8.61 o
   1   5   7        7.42       36.74     50.47 o
   3   5   7        3.97        3.45      7.18 o
 -16   6   7      286.15      158.95     69.57 o
 -14   6   7      326.27      232.77     66.43 o
 -12   6   7      595.88      573.14     99.33 o
 -10   6   7       21.59       13.25     13.74 o
  -8   6   7      574.21       -2.20     28.60 o
  -6   6   7      249.93      157.46     45.49 o
  -4   6   7      167.83       92.92     24.91 o
  -2   6   7      202.02      129.34     26.00 o
   0   6   7       46.88        1.27      5.97 o
   2   6   7       91.58       84.30     71.04 o
 -13   7   7     1031.42      940.94    148.22 o
 -11   7   7      159.48      108.19     50.62 o
  -9   7   7      462.09      190.05    146.46 o
  -7   7   7      782.00      711.79    128.98 o
  -5   7   7       71.78       63.83     42.75 o
  -3   7   7      669.86      723.34     39.59 o
  -1   7   7      531.03      348.02    128.80 o
 -18   0   8     1827.39     2045.79     97.55 o
 -16   0   8       73.52       65.29     67.96 o
 -14   0   8      878.83     1040.67    121.05 o
 -12   0   8      252.68      257.45     41.09 o
 -10   0   8      580.52      631.15     80.60 o
  -8   0   8      677.18      628.64     42.05 o
  -4   0   8      885.07      910.36     23.81 o
  -2   0   8     3356.21     3066.16     57.02 o
   0   0   8       34.61       24.11     25.23 o
   2   0   8       97.54      115.05     37.73 o
 -19   1   8       56.48       70.99     44.95 o
 -17   1   8      105.95      141.32     35.30 o
 -15   1   8       77.74       55.97     35.35 o
 -13   1   8      561.00      580.28     42.09 o
 -11   1   8      459.44      481.12     34.79 o
  -9   1   8      113.85      118.55     21.76 o
  -7   1   8      417.24      427.43     20.52 o
  -5   1   8        7.75        7.11      9.72 o
  -3   1   8      130.58       93.90     14.40 o
  -1   1   8       23.51       21.43     12.28 o
   1   1   8        0.29        6.36     17.25 o
   3   1   8       79.59       90.79     27.58 o
 -18   2   8        2.08       18.87     28.44 o
 -16   2   8        9.79       -1.77     28.53 o
 -14   2   8       12.91       -0.48     16.62 o
 -12   2   8       30.16       79.96     24.25 o
 -10   2   8       42.18       30.55      8.91 o
  -8   2   8       14.33       14.10     10.72 o
  -6   2   8        9.91        6.03      7.11 o
  -4   2   8        0.95       -8.66      8.66 o
  -2   2   8       38.44       31.06     10.05 o
   0   2   8        6.63       10.76     20.83 o
   2   2   8        1.24       18.13     25.41 o
 -17   3   8       28.16       16.00     26.66 o
 -15   3   8        1.97       11.16     20.27 o
 -13   3   8      166.71      150.40     30.13 o
 -11   3   8       78.24       43.39     24.96 o
  -9   3   8      112.19       87.60     18.69 o
  -7   3   8       64.73       55.11     11.31 o
  -5   3   8        0.14        3.76      7.62 o
  -3   3   8       18.76        9.13      4.91 o
  -1   3   8        0.70        6.26     17.13 o
   1   3   8        1.40        7.46     22.65 o
 -16   4   8        8.29        4.64     25.21 o
 -14   4   8      715.21      724.54     54.27 o
 -12   4   8      541.79      490.77     63.17 o
 -10   4   8       13.37        4.29     16.29 o
  -8   4   8      566.19      573.94     21.54 o
  -6   4   8      237.17      208.38     31.85 o
  -4   4   8       64.36       41.02      8.52 o
  -2   4   8      168.14      105.66     48.25 o
   0   4   8        0.26        1.79      8.72 o
 -15   5   8       57.28       25.29     21.29 o
 -13   5   8      435.13      393.97     77.64 o
 -11   5   8       56.95       29.47     13.30 o
  -9   5   8      238.10      272.09     43.98 o
  -7   5   8      311.17      230.21     56.98 o
  -5   5   8        4.07       15.12      9.45 o
  -3   5   8      253.64      219.80     33.56 o
 -12   6   8       19.14       42.70     34.56 o
 -10   6   8       67.35       58.62     21.04 o
  -8   6   8       93.82       67.72     30.64 o
  -6   6   8       23.68       -3.14     12.08 o
 -15   1   9       12.90       22.68     33.31 o
 -13   1   9       60.53       68.72     34.62 o
 -11   1   9       11.43      -10.32     18.35 o
  -9   1   9       60.46       93.63     21.61 o
  -7   1   9       38.70       14.74      9.22 o
  -5   1   9       45.08       45.01     12.46 o
  -3   1   9       35.70       44.47     28.40 o
 -14   2   9      178.36      237.29     48.67 o
 -12   2   9      251.55      277.92     35.11 o
 -10   2   9       73.10       49.87     27.16 o
  -8   2   9      153.65      134.25     46.41 o
  -6   2   9       22.97        9.04     11.25 o
  -4   2   9       37.31       19.01     10.50 o
 -13   3   9      453.82      318.87    139.21 o
 -11   3   9        6.88        8.16     24.21 o
  -9   3   9      156.71       71.12     21.76 o
  -7   3   9      556.95      476.05     23.01 o
 
